# Supplementary material for: Data on roof renovation and photovoltaic energy production including energy storage in existing residential buildings
Source: Data Brief. 2022 Jan 26;41:107874. doi: 10.1016/j.dib.2022.107874 (PMC8814756; doi:10.1016/j.dib.2022.107874)
Supplement: Supplementary file 1 [file mmc1.xlsx]

## Sheet: Roof_improved_30kWPV
Julian Day	Base kWh	Insulated kWh	PV kWh
0.5	263.359	225.881	55.8701
1.5	287.249	263.174	25.2108
2.5	347.206	273.912	58.0702
3.5	417.787	302.966	31.9478
4.5	351.137	300.686	64.1237
5.5	361.937	310.824	12.4618
6.5	360.086	275.16	47.3119
7.5	313.625	273.54	12.1848
8.5	381.096	289.63	13.5468
9.5	284.784	256.771	37.8394
10.5	356.062	246.473	66.0283
11.5	291.634	253.07	58.0884
12.5	345.662	249.065	51.6818
13.5	242.954	213.494	79.4921
14.5	225.434	190.374	73.6853
15.5	303.206	231.019	48.9538
16.5	238.676	197.231	55.559
17.5	312.226	277.106	13.8537
18.5	287.321	228.423	70.201
19.5	306.977	257.52	64.6358
20.5	289.111	240.946	71.7883
21.5	281.935	257.472	35.8495
22.5	280.529	238.625	48.7927
23.5	299.995	270.809	40.9577
24.5	276.154	261.61	77.2562
25.5	367.44	310.075	41.9148
26.5	327.542	270.737	57.7594
27.5	347.988	268.706	66.7742
28.5	342.209	282.283	52.9447
29.5	371.117	290.714	91.0454
30.5	259.118	243.07	74.2601
31.5	281.75	249.034	67.6222
32.5	254.87	228.93	71.1497
33.5	267.89	243.37	56.2337
34.5	289.138	239.116	53.9954
35.5	288.089	218.801	82.344
36.5	227.171	193.75	85.2444
37.5	197.69	200.233	55.2413
38.5	221.229	212.061	95.8493
39.5	185.483	156.546	94.6267
40.5	268.44	202.093	104.691
41.5	250.085	228.926	95.3333
42.5	233.116	184.003	96.3694
43.5	313.241	205.889	44.8723
44.5	276.667	251.371	83.3491
45.5	281.136	213.09	80.4684
46.5	246.434	228.311	83.2416
47.5	272.494	221.321	66.3334
48.5	228.936	190.381	66.5928
49.5	381.353	290.424	24.3408
50.5	433.862	311.88	45.3362
51.5	388.493	319.862	25.2082
52.5	339.06	272.671	73.824
53.5	320.978	273.221	48.6955
54.5	259.121	231.929	105.893
55.5	347.398	301.207	84.2808
56.5	317.717	264.924	78.9245
57.5	376.342	253.118	94.3356
58.5	301.351	266.393	106.152
59.5	271.848	209.4	80.483
60.5	191.473	155.999	67.2017
61.5	178.194	157.919	108.879
62.5	174.478	156.392	79.5468
63.5	221.687	162.906	68.9074
64.5	176.493	182.478	112.934
65.5	220.853	184.329	96.2765
66.5	252.564	203.758	60.3278
67.5	185.241	168.475	70.8653
68.5	276.595	210.036	81.7303
69.5	226.237	211.099	39.9886
70.5	267.022	208.694	101.869
71.5	194.283	171.999	130.395
72.5	153.3	128.161	128.999
73.5	139.091	137.427	131.595
74.5	184.223	146.577	99.9571
75.5	240.324	171.034	88.3836
76.5	219.243	175.236	130.61
77.5	190.384	150.51	106.344
78.5	205.309	159.45	109.7
79.5	142.812	165.643	136.89
80.5	206.52	165.016	100.44
81.5	213.528	187.089	127.21
82.5	331.128	220.535	150.986
83.5	233.163	210.308	153.571
84.5	193.425	175.713	158.766
85.5	192.779	172.861	159.079
86.5	152.44	145.679	138.371
87.5	203.556	186.078	156.349
88.5	166.3	171.392	155.124
89.5	155.682	152.2	146.966
90.5	160.187	142.468	118.039
91.5	160.759	144.644	90.8638
92.5	157.861	138.497	108.423
93.5	207.465	143.648	141.251
94.5	189.873	156.983	154.172
95.5	127.502	115.363	147.775
96.5	176.856	149.413	143.127
97.5	195.153	184.882	157.928
98.5	220.589	178.636	127.567
99.5	263.789	217.694	101.532
100.5	237.471	206.988	137.102
101.5	237.798	168.146	106.617
102.5	224.834	186.122	156.381
103.5	138.231	146.532	142.992
104.5	138.852	130.088	143.828
105.5	152.869	124.081	150.802
106.5	150.312	118.634	137.049
107.5	150.284	117.998	154.273
108.5	160.714	131.437	111.049
109.5	196.113	165.942	112.701
110.5	180.906	173.862	139.481
111.5	173.299	158.656	154.659
112.5	146.745	109.25	145.309
113.5	151.772	110.943	154.944
114.5	100.093	111.227	132.66
115.5	151.319	130.345	114.534
116.5	150.82	118.48	133.219
117.5	180.444	146.046	127.173
118.5	138.213	125.266	127.796
119.5	112.119	104.124	95.537
120.5	174.818	121.647	149.996
121.5	127.756	130.63	151.446
122.5	121.067	123.714	120.945
123.5	101.212	115.617	152.34
124.5	154.297	125.673	155.79
125.5	137.293	120.661	127.268
126.5	120.463	111.214	152.403
127.5	158.489	108.751	153.046
128.5	163.114	122.227	155.04
129.5	135.133	114.888	113.51
130.5	161.768	145.195	153.046
131.5	125.405	129.048	121.873
132.5	170.811	112.713	110.031
133.5	170.231	119.802	119.023
134.5	152.617	130.026	161.506
135.5	112.227	113.728	109.388
136.5	126.877	126.199	139.884
137.5	151.255	120.053	123.086
138.5	186.892	144.161	154.543
139.5	156.167	125.909	154.044
140.5	113.683	122.28	132.409
141.5	154.633	112.884	141.078
142.5	152.712	104.454	135.428
143.5	122.308	117.658	164.712
144.5	124.097	121.297	161.971
145.5	67.8223	73.0428	160.282
146.5	67.1978	81.5138	156.869
147.5	70.8998	86.9606	156.575
148.5	210.504	149.914	147.255
149.5	117.992	142.145	129.396
150.5	171.16	141.812	156.927
151.5	95.2867	105.832	127.298
152.5	175.224	130.213	138.303
153.5	105.689	131.641	150.5
154.5	94.6891	96.5035	135.614
155.5	102.421	120.702	152.119
156.5	109.061	107.895	142.245
157.5	95.1	106.302	159.827
158.5	102.574	113.253	160.212
159.5	125.443	116.139	158.664
160.5	134.433	109.112	165.916
161.5	96.8297	105.405	154.2
162.5	119.008	109.182	130.529
163.5	136.366	99.9221	117.367
164.5	91.8854	97.0308	121.987
165.5	134.531	110.756	126.976
166.5	120.788	122.689	158.7
167.5	189.339	156.351	143.836
168.5	196.845	161.694	158.326
169.5	132.864	162.743	135.069
170.5	176.344	166.223	157.427
171.5	144.649	153.874	154.306
172.5	163.474	173.831	156.546
173.5	198.288	188.517	156.421
174.5	187.979	164.532	139.084
175.5	153.791	167.053	146.392
176.5	145.448	162.238	156.778
177.5	172.694	178.879	147.846
178.5	150.85	173.135	152.222
179.5	190.363	173.008	137.664
180.5	165.252	164.735	158.244
181.5	167.538	176.144	130.695
182.5	143.693	151.152	152.233
183.5	188.304	174.003	155.85
184.5	192.41	181.825	149.079
185.5	163.688	159.563	152.721
186.5	171.45	134.693	152.907
187.5	149.452	123.464	138.881
188.5	126.967	123.679	150.575
189.5	125.644	133.501	149.926
190.5	114.874	133.112	125.801
191.5	158.973	145.126	150.379
192.5	153.946	144.625	128.576
193.5	181.306	163.993	145.62
194.5	177.351	165.66	118.048
195.5	152.894	156.557	105.179
196.5	165.694	167.119	143.258
197.5	148.693	179.279	156.071
198.5	92.0174	98.9357	152.15
199.5	108.245	104.395	159.795
200.5	136.366	132.114	152.732
201.5	128.191	164.643	145.883
202.5	141.448	161.96	133.227
203.5	162.097	177.331	144.944
204.5	148.032	163.23	146.771
205.5	202.151	166.344	155.021
206.5	182.944	141.617	142.69
207.5	195.952	169.129	134.316
208.5	179.126	180.805	145.933
209.5	182.382	179.299	142.724
210.5	175.767	179.936	138.902
211.5	244.512	184.334	117.025
212.5	198.869	164.756	150.315
213.5	175.581	198.495	131.608
214.5	186.976	162.017	141.557
215.5	156.197	176.525	140.081
216.5	193.496	187.583	108.387
217.5	212.562	178.47	148.058
218.5	160.107	160.633	118.185
219.5	144.468	146.251	135.591
220.5	179.096	155.85	121.859
221.5	207.634	146.308	117.292
222.5	161.07	146.718	131.91
223.5	85.2638	87.3355	103.472
224.5	57.5251	53.1274	94.3963
225.5	77.7977	76.1887	114.602
226.5	95.9414	98.622	145.869
227.5	58.3349	54.8441	140.403
228.5	62.8966	57.4202	136.452
229.5	68.9179	67.7834	106.415
230.5	142.712	125.376	103.108
231.5	124.265	139.587	117.599
232.5	135.533	124.579	119.41
233.5	148.593	133.052	134.646
234.5	173.526	154.522	110.288
235.5	171.014	165.035	141.979
236.5	124.342	128.373	141.834
237.5	146.444	134.182	130.359
238.5	158.072	138.157	142.838
239.5	135.736	151.765	142.032
240.5	147.051	155.699	138.03
241.5	143.634	158.671	136.826
242.5	180.862	176.897	136.195
243.5	186.597	165.07	127.53
244.5	117.807	145.11	94.8778
245.5	130.045	135.543	93.2777
246.5	178.633	147.026	91.7326
247.5	153.646	157.345	106.731
248.5	169.291	158.552	133.496
249.5	145.242	162.388	140.472
250.5	164.537	162.856	141.239
251.5	143.1	150.786	140.317
252.5	164.531	123.299	133.084
253.5	108.162	109.236	136.845
254.5	123.504	124.216	146.185
255.5	122.754	122.854	147.274
256.5	120.004	113.118	144.786
257.5	94.8523	108.72	51.102
258.5	107.786	110.037	117.496
259.5	96.4646	102.738	124.828
260.5	127.71	105.824	140.578
261.5	110.858	106.713	106.681
262.5	162.025	121.425	129.219
263.5	107.259	118.74	122.532
264.5	146.028	135.2	127.543
265.5	140.385	128.551	100.65
266.5	99.0158	119.668	111.424
267.5	116.919	128.354	118.663
268.5	101.269	119.961	119.35
269.5	117.064	123.945	103.229
270.5	160.447	144.24	110.571
271.5	124.466	113.697	59.8313
272.5	102.448	114.399	51.9106
273.5	105.914	112.474	111.988
274.5	144.817	110.328	92.4348
275.5	111.885	117.432	105.038
276.5	109.039	108.687	132.901
277.5	135.87	121.626	132.219
278.5	141.73	128.762	128.141
279.5	114.279	122.74	128.659
280.5	159.832	121.061	77.2908
281.5	118.028	113.091	115.735
282.5	119.681	123.877	59.5795
283.5	203.771	159.678	110.947
284.5	165.604	157.9	75.2249
285.5	219.358	169.907	89.5733
286.5	145.135	170.807	64.0313
287.5	197.928	169.754	35.8872
288.5	167.013	154.763	28.9238
289.5	142.863	128.237	64.3834
290.5	151.721	127.074	71.1134
291.5	157.383	122.596	99.1126
292.5	124.774	128.13	65.5968
293.5	143.251	125.38	104.388
294.5	115.673	117.701	103.695
295.5	177.364	129.204	82.7489
296.5	174.6	152.986	33.665
297.5	184.575	150.913	38.3306
298.5	134.063	141.387	24.5839
299.5	137.984	143.385	44.2642
300.5	176.898	133.527	76.1014
301.5	105.435	116.742	88.1923
302.5	117.985	123.577	91.801
303.5	140.788	118.027	91.7052
304.5	215.92	146.042	81.9233
305.5	222.019	148.553	81.7582
306.5	195.672	166.485	85.8838
307.5	140.555	144.439	79.9406
308.5	172.161	142.747	66.3307
309.5	142.381	134.316	65.0897
310.5	144.868	149.684	64.4376
311.5	150.927	130.67	63.4946
312.5	164.793	142.682	64.1813
313.5	225.822	162.382	49.2818
314.5	145.73	138.247	63.8316
315.5	176.321	146.058	61.9318
316.5	169.534	152.905	61.4242
317.5	175.505	170.928	38.49
318.5	157.156	164.182	27.1495
319.5	187.512	185.431	15.0076
320.5	190.506	188.654	15.1454
321.5	184.933	167.937	23.9883
322.5	183.077	178.015	21.3307
323.5	174.654	165.048	35.4485
324.5	230.577	179.749	46.0507
325.5	217.58	178.914	67.8074
326.5	229.609	190.822	75.5705
327.5	232.786	214.46	85.6236
328.5	274.378	225.462	61.8151
329.5	279.77	210.253	55.4196
330.5	245.429	198.833	54.8479
331.5	279.744	236.92	67.3891
332.5	268.829	234.773	54.793
333.5	297.586	230.536	53.2018
334.5	201.138	203.202	61.4162
335.5	253.615	199.677	38.7283
336.5	250.776	196.927	38.1595
337.5	287.045	203.379	18.8895
338.5	186.381	187.861	18.2371
339.5	220.6	211.337	19.9439
340.5	240.07	196.509	29.94
341.5	204.766	185.161	22.261
342.5	219.658	212.883	24.3919
343.5	237.202	186.538	65.3191
344.5	220.259	203.165	62.3026
345.5	246.101	240.175	44.7869
346.5	258.826	240.242	60.2995
347.5	285.982	240.115	59.3352
348.5	353.486	249.773	58.4906
349.5	276.456	239.522	21.302
350.5	254.892	220.284	43.6505
351.5	268.91	229.587	31.643
352.5	312.943	277.243	29.7586
353.5	318.842	261.463	40.0788
354.5	289.975	228.323	55.463
355.5	252.034	207.06	59.7223
356.5	284.909	234.43	59.0618
357.5	257.508	209.926	59.3604
358.5	253.591	205.979	58.9805
359.5	308.539	252.739	55.2278
360.5	315.97	293.599	69.3125
361.5	369.564	307.951	56.1511
362.5	408.113	329.729	38.7108
363.5	363.866	281.369	25.1124
