# Supplementary material for: Data on roof renovation and photovoltaic energy production including energy storage in existing residential buildings
Source: Data Brief. 2022 Jan 26;41:107874. doi: 10.1016/j.dib.2022.107874 (PMC8814756; doi:10.1016/j.dib.2022.107874)
Supplement: Supplementary file 2 [file mmc2.zip]

Archive with 1 entries (1 files):
- simulationFile.BEopt
